# Supplementary material for: Silencing of TESTIN by dense biallelic promoter methylation is the most common molecular event in childhood acute lymphoblastic leukaemia
Source: Mol Cancer. 2010 Jun 24;9:163. doi: 10.1186/1476-4598-9-163 (PMC3224738; doi:10.1186/1476-4598-9-163)
Supplement: Additional file 4 — Table S4: MS-MLPA probe sequences. [file 1476-4598-9-163-S4.XLS]

## Sheet: Sheet1
Gene Detected	Target Sequence	Oligonucleotide annealing sequence	%GC	Oligonucleotides Ordered	Name	Primer Size	MLPA product size
CDKN2A	CAGAGGGGAAGAGGAAAGAGGAAGAAGCGCTCAGATGCTCCGCGGCTGTCGTGAAGGTTAAAACCGAAAATAAAAATGG	CAGAGGGGAAGAGGAAAGAGGAAGAAGCGCTCAGAT	53	GGGTTCCCTAAGGGTTGGAgagctcCAGAGGGGAAGAGGAAAGAGGAAGAAGCGCTCAGAT	p14-M-LIG	61	127
		GCTCCGCGGCTGTCGTGAAGGTTAAAACCGAAAATAAAAATGG	47	pGCTCCGCGGCTGTCGTGAAGGTTAAAACCGAAAATAAAAATGGTCTAGATTGGATCTTGCTGGCGC	p14-M-NPK	66
MLH1	CGTTGAGCATCTAGACGTTTCCTTGGCTCTTCTGGCGCCAAAATGTCGTTCGTGGCAGGGGTTATTC	CGTTGAGCATCTAGACGTTTCCTTGGCTCT	50	GGGTTCCCTAAGGGTTGGAggaagagctcCGTTGAGCATCTAGACGTTTCCTTGGCTCT	MLH-M-LIG	59	125
		TCTGGCGCCAAAATGTCGTTCGTGGCAGGGGTTATTC	54	pTCTGGCGCCAAAATGTCGTTCGTGGCAGGGGTTATgagctcTCTCTAGATTGGATCTTGCTGGCGC	MLH-M-NPK	66
VHL	GCGAAGACTACGGAGGTCGACTCGGGAGCGCGCACGCAGCTCCGCCCCGCGTCCGACC	GCGAAGACTACGGAGGTCGACTCGGG	65	GGGTTCCCTAAGGGTTGGAggaatgagctctGCGAAGACTACGGAGGTCGACTCGGG	VHL-M-LIG	57	123
		AGCGCGCACGCAGCTCCGCCCCGCGTCCGACC	81	pAGCGCGCACGCAGCTCCGCCCCGCGTCCGACCagatctagctcTCTAGATTGGATCTTGCTGGCGC	VHL-M-NPK	66
CDKN2B/p15	CTGCGACAGCTCCTGGAAGCCGGCGCGGATCCCAACGGAGTCAACCGTTTCGGGAGG	CTGCGACAGCTCCTGGAAGCCGG	70	GGGTTCCCTAAGGGTTGGAagatctatgagctcCTGCGACAGCTCCTGGAAGCCGG	p15-M-LIG	56	119
		CGCGGATCCCAACGGAGTCAACCGTTTCGGGAGG	65	pCGCGGATCCCAACGGAGTCAACCGTTTCGGGAGGgagctcTCTAGATTGGATCTTGCTGGCGC	p15-M-NPK	63
ATM	GTTTGCTCCGACGGGCCGAATGTTTTGGGGCAGTGTTTTGAGCGCGGAGACCGCGTGATACTGGATGCG	GTTTGCTCCGACGGGCCGAATGTTTTGGGGCAG	61	GGGTTCCCTAAGGGTTGGAGTTTGCTCCGACGGGCCGAATGTTTTGGGGCAG	ATM-M-LIG	52	111
		TGTTTTGAGCGCGGAGACCGCGTGATACTGGATGCG	58	pTGTTTTGAGCGCGGAGACCGCGTGATACTGGATGCGTCTAGATTGGATCTTGCTGGCGC	ATM-M-NPK	59
HIC1	CCGCTCCAGATAAGAGTGTGCGGAAAGCGCGGCGGGGCTGAGACGCGACCAGGAC	CCGCTCCAGATAAGAGTGTGCGGA	58	GGGTTCCCTAAGGGTTGGAgagctcCCGCTCCAGATAAGAGTGTGCGGA	HIC1-M-LIG	49	109
		AAGCGCGGCGGGGCTGAGACGCGACCAGGAC	74	pAAGCGCGGCGGGGCTGAGACGCGACCAGGACgagctcTCTAGATTGGATCTTGCTGGCGC	HIC1-M-NPK	60
MDR1	GTCATCTGTGGTGAGGCTGATTGGCTGGGCAGGAACAGCGCCGGGGCGTGGGCTGAGCACAGCCGC	GTCATCTGTGGTGAGGCTGATTGGCTGGGCAGGAAC	58	GGGTTCCCTAAGGGTTGGAGTCATCTGTGGTGAGGCTGATTGGCTGGGCAGGAAC	MDR-M-LIG	55	108
		AGCGCCGGGGCGTGGGCTGAGCACAGCCGC	80	pAGCGCCGGGGCGTGGGCTGAGCACAGCCGCTCTAGATTGGATCTTGCTGGCGC	MDR-M-NPK	53
APC	GGCTGGGTGTGGGCGCACGTGACCGACATGTGGCTGTATTGGTGCAGCCCGCCAGGGT	GGCTGGGTGTGGGCGCACGT	75	GGGTTCCCTAAGGGTTGGAgagctcGGCTGGGTGTGGGCGCACGT	APC-M-LIG	45	106
		GACCGACATGTGGCTGTATTGGTGCAGCCCGCCAGGGT	63	pGACCGACATGTGGCTGTATTGGTGCAGCCCGCCAGGGTTCTAGATTGGATCTTGCTGGCGC	APC-M-NPK	61
DAPK1	CGCGAGGATCTGGAGCGAACTGCTGCGCCTCGGTGGGCCGCTCCCTTCCCTCCCT	CGCGAGGATCTGGAGCGAACTGCT	62	GGGTTCCCTAAGGGTTGGAgagctctCGCGAGGATCTGGAGCGAACTGCT	DAPK1-M-LIG	50	104
		GCGCCTCGGTGGGCCGCTCCCTTCCCTCCCT	77	pGCGCCTCGGTGGGCCGCTCCCTTCCCTCCCTTCTAGATTGGATCTTGCTGGCGC	DAPK1-M-NPK	54
ESR1	CGCCCGCCGTGTACAACTACCCCGAGGGCGCCGCCTACGAGTTCAACGCCGCGGC	CGCCCGCCGTGTACAACTACCCCG	71	GGGTTCCCTAAGGGTTGGAgagctcCGCCCGCCGTGTACAACTACCCCG	ESR1-M-LIG	49	103
		AGGGCGCCGCCTACGAGTTCAACGCCGCGGC	74	pAGGGCGCCGCCTACGAGTTCAACGCCGCGGCTCTAGATTGGATCTTGCTGGCGC	ESR1-M-NPK	54
BRCA1	GGGGACAGGCTGTGGGGTTTCTCAGATAACTGGGCCCCTGCGCTCAGGAGGCCTTCACC	GGGGACAGGCTGTGGGGTTTCTCAGATAACTGGGC	60	GGGTTCCCTAAGGGTTGGAGGGGACAGGCTGTGGGGTTTCTCAGATAACTGGGC	BRCA1-M-LIG	54	101
		CCCTGCGCTCAGGAGGCCTTCACC	71	pCCCTGCGCTCAGGAGGCCTTCACCTCTAGATTGGATCTTGCTGGCGC	BRCA1-M-NPK	47
p16	GGGGCTGGCTGGTCACCAGAGGGTGGGGCGGACCGCGTGCGCTCGGCGGCTGCGGAG	GGGGCTGGCTGGTCACCAGAGGGTGGGGCGGACC	76	GGGTTCCCTAAGGGTTGGAGGGGCTGGCTGGTCACCAGAGGGTGGGGCGGACC	p16-M-LIG	53	99
		GCGTGCGCTCGGCGGCTGCGGAG	83	pGCGTGCGCTCGGCGGCTGCGGAGTCTAGATTGGATCTTGCTGGCGC	p16-M-NPK	46
TESTIN	GCGGCGGACTGGGCGGCGGAAGTTCGACGGCGCCGGGCGAGTGGCTGTTGAGCGG	GCGGCGGACTGGGCGGCGGAAGTTCG	77	GGGTTCCCTAAGGGTTGGAGGACTGGGCGGCGGAAGTTCG	TESTIN-M-LIG	40	92
		ACGGCGCCGGGCGAGTGGCTGTTGAGCGG	76	pACGGCGCCGGGCGAGTGGCTGTTGAGCGGTCTAGATTGGATCTTGCTGGCGC	TESTIN-M-NPK	52
p57 KIP2	CGTTCCACAGGCCAAGTGCGCTGTGCTCGAGGGGTGCCGGCCAGGCCTGAGCG	CGTTCCACAGGCCAAGTGCGCTGTG	64	GGGTTCCCTAAGGGTTGGACGTTCCACAGGCCAAGTGCGCTGTG	p57-M-LIG	44	95
		CTCGAGGGGTGCCGGCCAGGCCTGAGCG	79	pCTCGAGGGGTGCCGGCCAGGCCTGAGCGTCTAGATTGGATCTTGCTGGCGC	p57-M-NPK	51
CDH1	CGTCAGCTCCGCCCTGGGGAGGGGTCCGCGCTGCTGATTGGCTGTGGCCGG	CGTCAGCTCCGCCCTGGGGAGGGGTCC		GGGTTCCCTAAGGGTTGGACGTCAGCTCCGCCCTGGGGAGGGGTCC	CDH1-M-LIG	46	93
		GCGCTGCTGATTGGCTGTGGCCGG		pGCGCTGCTGATTGGCTGTGGCCGGTCTAGATTGGATCTTGCTGGCGC	CDH1-M-NPK	47
CALCA	GGGTGTGATGGAGGGCGCCTGTTCGTGATGTGTGCAGGTTTGATGCAAG	GGGTGTGATGGAGGGCGCCTGTTC	67	GGGTTCCCTAAGGGTTGGAGGGTGTGATGGAGGGCGCCTGTTC	CALCA-M-LIG	43	91
		GTGATGTGTGCAGGTTTGATGCAAG	48	pGTGATGTGTGCAGGTTTGATGCAAGTCTAGATTGGATCTTGCTGGCGC	CALCA-M-NPK	48
EPHA3 (HEK)	GTGCCATCCCGCTCTGCTTCAGCGCACGCTGAAGACGGCACTAGG	GTGCCATCCCGCTCTGCTTCAG	64	GGGTTCCCTAAGGGTTGGAGTGCCATCCCGCTCTGCTTCAG	HEK-M-LIG	41	87
		CGCACGCTGAAGACGGCACTAGG	65	pCGCACGCTGAAGACGGCACTAGGTCTAGATTGGATCTTGCTGGCGC	HEK-M-NPK	46
HDPR1	GGATGCTGGGGCTCCAGGCGCTCGCCCCGAGCTTTGGGCGACGAGAAAGAGC	GGATGCTGGGGCTCCAGGCGCTCGCC	77	GGGTTCCCTAAGGGTTGGAGGATGCTGGGGCTCCAGGCGCTCGCC	HDPR1-M-LIG	45	97
		CCGAGCTTTGGGCGACGAGAAAGAGC	62	pCCGAGCTTTGGGCGACGAGAAAGAGCatgTCTAGATTGGATCTTGCTGGCGC	HDPR1-M-NPK	52
DCK	GCTGACCCGGCAGGTCAGGATCTGGCTTAGCGGCGCCGCGAGCTCCAG	GCTGACCCGGCAGGTCAGGATCTGG	68	GGGTTCCCTAAGGGTTGGAGCTGACCCGGCAGGTCAGGATCTGG	DCK-M-LIG	44	95
		CTTAGCGGCGCCGCGAGCTCCAG	74	pCTTAGCGGCGCCGCGAGCTCCAGatacgTCTAGATTGGATCTTGCTGGCGC	DCK-M-NPK	51
T-plastin	CCTCGGGCGCCCGGGCGATCGGTCGCAACCGAAATGGGTGTGAGTGACG	gcCCTCGGGCGCCCGGGCGATCG	87	GGGTTCCCTAAGGGTTGGAGCCCTCGGGCGCCCGGGCGATCG	PLASTIN-M-LIG	42	93
		GTCGCAACCGAAATGGGTGTGAGTGACG	57	pGTCGCAACCGAAATGGGTGTGAGTGACGTCTAGATTGGATCTTGCTGGCGC	PLASTIN-M-NPK	51
Nes-1	CGGAGAGCGCTCCACTCGGGCACAGGGAGGACGGGAAGATGCCGCGAGGGGCGTCATTAGGGTAATTG	GAGAGCGCTCCACTCGGGCACAGGG	72	GGGTTCCCTAAGGGTTGGAGAGAGCGCTCCACTCGGGCACAGGG	NES1-M-LIG	44	108
		AGGACGGGAAGATGCCGCGAGGGGCGTCATTAGGGTAATTG	59	pAGGACGGGAAGATGCCGCGAGGGGCGTCATTAGGGTAATTGTCTAGATTGGATCTTGCTGGCGC	NES1-M-NPK	64
LRP6	GCTGAATGAGGAGCTGCGCGGGGGAAGCGGGGCGCCGGGGGAGGAGGCGGCGGGATGGAAGCAGACGCTG	CTGAATGAGGAGCTGCGCGGGGGAAGCGGGGCG	73	GGGTTCCCTAAGGGTTGGACTGAATGAGGAGCTGCGCGGGGGAAGCGGGGCG	LRP6-M-LIG	52	112
		CCGGGGGAGGAGGCGGCGGGATGGAAGCAGACGCTG	75	pCCGGGGGAGGAGGCGGCGGGATGGAAGCAGACGCTGTCTAGATTGGATCTTGCTGGCGC	LRP6-M-NPK	60
BCL2	CCGGGACCCGGTCGCCAGGACCTCGCCGCTGCAGACCCCCCGGCTGCCCCCGGCGCCG	CCGGGACCCGGTCGCCAGGACCTCGCCGCTGC		GGGTTCCCTAAGGGTTGGACCGGGACCCGGTCGCCAGGACCTCGCCGCTGC	BCL2-M-LIG	51	101
		AGACCCCCCGGCTGCCCCCGGCGCCG		pAGACCCCCCGGCTGCCCCCGGCGCCGTCTAGATTGGATCTTGCTGGCGC	BCL2-M-NPK	50
BAGE3	CGATCCTCGCTCTGGATGGTGGTGGCAACAGAGATGGCAGCGCAGCTGGAGTGTTAGGAG	CGATCCTCGCTCTGGATGGTGGTGGCAACAGAGATGG		GGGTTCCCTAAGGGTTGGACGATCCTCGCTCTGGATGGTGGTGGCAACAGAGATGG	BAGE3-M-LIG	56	103
		CAGCGCAGCTGGAGTGTTAGGAG		pCAGCGCAGCTGGAGTGTTAGGAGTCTAGATTGGATCTTGCTGGCGC	BAGE3-M-NPK	47
Control	CATAGTCCTTGGCCTGGGCCTGATGTTCTCAGGGCCTAGAGAGCTTGACAAGAGCCCTGTGGGCAGGATGAGGATCTAGCCTCCTGGTC	CATAGTCCTTGGCCTGGGCCTGATGTTCTCAGGGCCTAGAGAG		GGGTTCCCTAAGGGTTGGACATAGTCCTTGGCCTGGGCCTGATGTTCTCAGGGCCTAGAGAG	5q-LIG	62	131
		CTTGACAAGAGCCCTGTGGGCAGGATGAGGATCTAGCCTCCTGGTC		pCTTGACAAGAGCCCTGTGGGCAGGATGAGGATCTAGCCTCCTGGTCTCTAGATTGGATCTTGCTGGCGC	5q-NPK	69
Control	CGCCTGAACAGCCCTGTCAAAGTTGCTCGAAAGCGGAAGAGAATGGTGACTGGAAATGGCTCTC	cgatCGCCTGAACAGCCCTGTCAAAGTT		GGGTTCCCTAAGGGTTGGAcgatCGCCTGAACAGCCCTGTCAAAGTT	2p-LIG	47	114
		GCTCGAAAGCGGAAGAGAATGGTGACTGGAAATGGCTCTCatgc		pGCTCGAAAGCGGAAGAGAATGGTGACTGGAAATGGCTCTCatgcTCTAGATTGGATCTTGCTGGCGC	2p-NPK	67
Control	CTACAGCACTAGGCACTAGTGATCACCCTCCACCTGCACTGGACTTCC	CTACAGCACTAGGCACTAGTGATCAC		GGGTTCCCTAAGGGTTGGACTACAGCACTAGGCACTAGTGAT	16q-LIG	42	89
		CCTCCACCTGCACTGGACTTCC		pCACCCTCCACCTGCACTGGACTTCTCTAGATTGGATCTTGCTGGCGC	16q-NPK	47
